# Supplementary material for: PGPR-Mediated Plant Immunity: From Microbial Recognition to Epigenetic Priming
Source: Plants (Basel). 2026 Apr 30;15(9):1368. doi: 10.3390/plants15091368 (PMC13165268; doi:10.3390/plants15091368)
Supplement: Supplementary file 1 [file plants-15-01368-s001.zip]

Archive with 1 entries (1 files):
- plants-4217063-supplementary.pdf
